# Supplementary material for: An interprofessional approach to treat bodily distress disorder in Swiss primary care – a quality improvement study
Source: Eur J Gen Pract. 2026 Jan 8;32(1):2599579. doi: 10.1080/13814788.2025.2599579 (PMC12784638; doi:10.1080/13814788.2025.2599579)
Supplement: Supplemental Material [file IGEN_A_2599579_SM1577.zip]

Archive with 3 entries (2 files):
- suppl_data/
- suppl_data/ejgp-2025-0185-File005.docx
- suppl_data/ejgp-2025-0185-File006.pdf
